# Supplementary material for: An integrated photonics engine for unsupervised correlation detection
Source: Sci Adv. 2022 Jun 1;8(22):eabn3243. doi: 10.1126/sciadv.abn3243 (PMC13155488; doi:10.1126/sciadv.abn3243)
Supplement: Supplementary file 2 — Movie S1 [file sciadv.abn3243_movie_s1.zip]

Archive with 1 entries (1 files):
- sciadv.abn3243_movie_s1.avi
